# Supplementary material for: Excessive Iron Induces Macrophage Dysfunction in the Liver, Causing Adverse Pregnancy Outcomes in Mice
Source: Metabolites. 2025 Jun 24;15(7):431. doi: 10.3390/metabo15070431 (PMC12298340; doi:10.3390/metabo15070431)
Supplement: Supplementary file 1 [file metabolites-15-00431-s001.zip]

Archive with 1 entries (1 files):
- metabolites-3682276-supplementary.pdf
